# Supplementary material for: Dietary Fiber from Baijiu Distillers’ Grains Improves Glucose–Lipid Homeostasis via Gut–Liver Metabolic Remodeling
Source: Foods. 2026 Jun 15;15(12):2163. doi: 10.3390/foods15122163 (PMC13298373; doi:10.3390/foods15122163)
Supplement: Supplementary file 1 [file foods-15-02163-s001.zip]

Archive with 1 entries (1 files):
- foods-4320130-supplementary.pdf
